# Supplementary material for: Green synthesis of silver nanoparticles derived from lemon and pomegranate peel extracts to combat multidrug-resistant bacterial isolates
Source: J Genet Eng Biotechnol. 2023 Oct 10;21:97. doi: 10.1186/s43141-023-00547-0 (PMC10564695; doi:10.1186/s43141-023-00547-0)
Supplement: Supplementary file 1 — Additional file 1. [file 43141_2023_547_MOESM1_ESM.xlsx]

## Sheet: Sheet1
					Sample cod	isolates	average of inhibition zone of Nanoparticles of lemon(mm)					average of inhibition zone of Nano particles of pomegranate peel(mm)
							50	30	15	7	5	50	30	15	7	5
					2	E. coli	11	11	12	11	12	0	0	0	9.5	0
					21	Enterococcus faecalis	15	16	16	15	13	13	13	12	0	0
					38	Pseudomonas aeruginosa	0	0	0	0	0	12	13	12	10.5	0
					45	Acinetobacter baumannii	12	0	0	0	0	17	16	14	0	0
					87	Klebsiella pneumoniae	13	13	12	12	13	9	9	0	0	0
					Lemon extract					pomegranate peel extract
					L50	L30	L15	L7	L5	P50	P30	P15	P7	P5	P control	L control
				E. coli	11	11	12	11	12	0	0	0	9.5	0	0	0
				Enterococcus faecalis	15	16	16	15	13	13	13	12	0	0	0	0
				Pseudomonas aeruginosa	0	0	0	0	0	12	13	12	10.5	0	0	0
				Acinetobacter baumannii	12	0	0	0	0	17	16	14	0	0	0	0
				Klebsiella pneumoniae	13	13	12	12	13	9	9	0	0	0	0	0
